# Supplementary material for: Breaking Entry-and Species Barriers: LentiBOOST® Plus Polybrene Enhances Transduction Efficacy of Dendritic Cells and Monocytes by Adenovirus 5
Source: Viruses. 2022 Jan 5;14(1):92. doi: 10.3390/v14010092 (PMC8781300; doi:10.3390/v14010092)
Supplement: Supplementary file 1 [file viruses-14-00092-s001.zip]

Archive with 1 entries (1 files):
- viruses-1540482-supplementary.pdf
